# Supplementary material for: Sika deer presence affects the host–parasite interface of a Japanese land leech
Source: Ecol Evol. 2020 May 19;10(12):6030–8. doi: 10.1002/ece3.6344 (PMC7319141; doi:10.1002/ece3.6344)
Supplement: Supplementary file 1 — Appendix S1‐S4 [file ECE3-10-6030-s001.xlsx]

## Sheet: Appendix S1
Collection sites			Lat. (N)	Long. (E)	Alt. (m)	Nd	Ni	N
	Prefecture	Locality
1†	Akita	Akita				38	14	7
		Gojome	39°54'14"	140°11'18"	115	(16)	(11)	(4)
		Mt. Manaita, Igawa	39°52'05"	140°09'58"	125	(6)	(1)	(1)
		Nibetsu	39°48'12"	140°15'43"	268	(16)	(2)	(2)
2	Miyagi	Gobansho Park, Ishinomaki	38°17'15"	141°31'05"	189	12	5	4
3†	Niigata	Sado Island, Sado	38°00'42"	138°28'22"	388	55	11	9
4†		Gosen				88	13	5
		Haidegawa dam	37°38'37"	139°17'36"	201	(73)	(12)	(4)
		Hiruno	37°38'10"	139°11'33"	162	(15)	(1)	(1)
5	Tochigi	Shioya				37	17	14
		Mt. Takahara	36°52'00"	139°49'00"	860	(25)	(12)	(11)
		Funyu	36°47'51"	139°48'56"	424	(12)	(5)	(3)
6		Kasuo, Kanuma	36°33'41"	139°32'55"	551	44	12	8
7		Mitaki, Sano	36°32'21"	139°29'03"	482	19	5	5
8†	Gunma	Tanigawa, Minakami	36°46'53"	138°56'18"	660	20	3	3
9†		Shima, Nakanojo	36°42'16"	138°47'30"	840	80	18	15
10		Mt. Myougi, Annaka	36°18'27"	138°44'03"	390	37	20	15
11	Chiba	Kamogawa	35°09'48"	140°08'39"	418	38	7	3
12	Kanagawa	Mt. Tanzawa, Kiyokawa	35°28'54"	139°11'47"	523	50	9	6
13	Yamanashi	Shojingataki, Hokuto	35°44'21"	138°20'09"	1007	36	9	4
14	Nagano	Mt. Kazakoshi, Iida	35°31'56"	137°47'23"	723	30	8	6
15		Iroudo, Iida	35°23'18"	138°02'37"	709	35	12	6
16	Shizuoka	Misakubo, Hamamatsu	35°09'28"	137°51'48"	307	26	10	6
17	Gifu	Mt. Toudo, Gujo	35°44'49"	136°57'56"	–	26	5	4
		Yoro	–	–	–	6	4	2
18	Shiga	Shishidani, Takashima	35°18'04"	135°53'48"	–	1	1	1
19	Mie	Inabe				24	4	2
		Mt. Fujiwara	35°11'57"	136°26'37"	259	(14)	(2)	(1)
		Mt. Oike	35°11'37"	136°25'31"	545	(10)	(2)	(1)
20	Aichi	Mt. Orouiwayama, Touei	35°03'59"	137°40'03"	507	27	2	2
21	Kyoto	Mt. Kibune, Kyoto	35°08'19"	135°45'13"	693	15	4	1
22	Hyogo	Awaji Island	34°15'12"	134°52'15"	122	10	5	5
23	Tokushima	Kaikawa, Naka	33°45'25"	134°14'58"	504	25	7	2
24	Oita	Kitagawa dam, Saeki	32°49'33"	131°37'48"	205	17	4	2
25	Miyazaki	Shiiba	32°21'15"	131°10'50"	942	10	3	3
26	Kagoshima	Mt. Shibi, Satsuma	31°59'08"	130°22'45"	572	20	4	4
Total						826	216	144

## Sheet: Appendix S2
Collection sites	Host animal species			16S rRNA		N
	Order	Family	Taxa assigned	Size (bp)	ID (%)
1†	Carnivora	Canidae	Nyctereutes procyonoides	468	99	1
	Anura	Rhacophoridae	Rhacophorus arboreus	462	99	1
	Anura	Bufonidae	Bufo japonicus	477	99	3
	Anura	Hylidae	Hyla japonica	486	98	1
	Anura	Ranidae	Rana tagoi/sakuraii	464	100	1
2	Artiodactyla	Cervidae	Cervus nippon	461	99	4
3†	Carnivora	Felidae	Felis catus	462	99	1
	Carnivora	Mustelidae	Mustela itatsi	462	100	1
	Carnivora	Canidae	Nyctereutes procyonoides	467	99	1
	Lagomorpha	Leporidae	Lepus brachyurus	468	99	1
	Anura	Ranidae	Rana ornativentris	463	99	4
	Anura	Rhacophoridae	Rhacophorus arboreus	448	99	1
4†	Artiodactyla	Bovidae	Capricornis crispus	461	99	1
	Carnivora	Ursidae	Ursus thibetanus	465	99	1
	Anura	Bufonidae	Bufo japonicus	477	99	2
	Anura	Rhacophoridae	Rhacophorus arboreus	448	99	1
5	Artiodactyla	Cervidae	Cervus nippon	461	99	9
	Carnivora	Ursidae	Ursus thibetanus	465	99	1
	Anura	Bufonidae	Bufo japonicus	477	100	1
	Anura	Ranidae	Rana tagoi/sakuraii	463	99-100	3
6	Artiodactyla	Cervidae	Cervus nippon	461	100	7
	Lagomorpha	Leporidae	Lepus brachyurus	468	99	1
7	Artiodactyla	Cervidae	Cervus nippon	461	100	3
	Artiodactyla	Bovidae	Capricornis crispus	461	100	1
	Anura	Ranidae	Rana tagoi/sakuraii	464	100	1
8†	Anura	Ranidae	Rana ornativentris	463	99-100	2
	Anura	Bufonidae	Bufo japonicus	477	99	1
9†	Artiodactyla	Bovidae	Capricornis crispus	461	100	13
	Anura	Ranidae	Rana tagoi/sakuraii	464	99-100	2
10	Artiodactyla	Cervidae	Cervus nippon	461	100	9
	Artiodactyla	Suidae	Sus scrofa	465	99-100	3
	Artiodactyla	Bovidae	Capricornis crispus	461	100	1
	Carnivora	Canidae	Nyctereutes procyonoides	467	99	1
	Lagomorpha	Leporidae	Lepus brachyurus	468	99	1
11	Artiodactyla	Suidae	Sus scrofa	465	100	2
	Anura	Rhacophoridae	Rhacophorus arboreus	448	100	1
12	Artiodactyla	Cervidae	Cervus nippon	461	100	3
	Artiodactyla	Bovidae	Capricornis crispus	461	99	2
	Anura	Bufonidae	Bufo japonicus	477	99	1
13	Carnivora	Canidae	Vulpes vulpes	466	99	1
	Anura	Bufonidae	Bufo japonicus	477	100	1
	Anura	Ranidae	Rana ornativentris	463	99-100	2
14	Artiodactyla	Suidae	Sus scrofa	465	99	4
	Artiodactyla	Bovidae	Capricornis crispus	461	99	1
	Anura	Bufonidae	Bufo japonicus	477	100	1
15	Artiodactyla	Cervidae	Cervus nippon	461	100	2
	Anura	Bufonidae	Bufo japonicus	477	99	1
	Caudata	Hynobiidae	Hynobius katoi§	–	–	3
16	Artiodactyla	Cervidae	Cervus nippon	461	100	4
	Carnivora	Canidae	Nyctereutes procyonoides	467	99	1
	Anura	Ranidae	Rana tagoi/sakuraii	464	100	1
17	Artiodactyla	Cervidae	Cervus nippon	461	100	3
	Anura	Ranidae	Rana tagoi/sakuraii	464	99	1
	Artiodactyla	Cervidae	Cervus nippon	461	99	2
18	Anura	Bufonidae	Bufo torrenticola	477	100	1
19	Artiodactyla	Cervidae	Cervus nippon	461	99	1
	Rodentia	Sciuridae	Tamias sibiricus	465	99	1
20	Artiodactyla	Cervidae	Cervus nippon	461	99	1
	Artiodactyla	Bovidae	Capricornis crispus	461	100	1
21	Artiodactyla	Suidae	Sus scrofa	465	99	1
22	Artiodactyla	Cervidae	Cervus nippon	461	99	3
	Artiodactyla	Suidae	Sus scrofa	465	100	2
23	Artiodactyla	Cervidae	Cervus nippon	461	99	2
24	Artiodactyla	Cervidae	Cervus nippon	461	99	1
	Artiodactyla	Suidae	Sus scrofa	465	100	1
25	Carnivora	Canidae	Nyctereutes procyonoides	467	99	1
	Anura	Ranidae	Rana tagoi/sakuraii	464	100	1
	Anura	Bufonidae	Bufo japonicus	477	99	1
26	Artiodactyla	Cervidae	Cervus nippon	461	99	3
	Artiodactyla	Suidae	Sus scrofa	465	100	1
Total						144

## Sheet: Appendix S3
	Collection sites			Collection date	Host animal			Sequence (bp)
Sample ID		Prefecture	Locality		Order	Family	Taxa assigned	16S rRNA	ctyb
GJ2	1	Akita	Gojome	2016-06-17	Anura	Rhacophoridae	Rhacophorus arboreus	462	-
GJ5	1	Akita	Gojome	2016-06-17	Anura	Bufonidae	Bufo japonicus	477	-
GJ12	1	Akita	Gojome	2016-06-17	Carnivora	Canidae	Nyctereutes procyonoides	468	-
GJ20	1	Akita	Gojome	2016-06-17	Anura	Hylidae	Hyla japonica	486	-
MI4	1	Akita	Mt. Manaita, Igawa	2016-06-18	Anura	Bufonidae	Bufo japonicus	477	-
NB7	1	Akita	Nibetsu	2016-06-18	Anura	Bufonidae	Bufo japonicus	477	-
NB8	1	Akita	Nibetsu	2016-06-18	Anura	Ranidae	Rana tagoi/sakuraii	464	-
GB2	2	Miyagi	Gobansho Park, Ishinomaki	2016-06-19	Artiodactyla	Cervidae	Cervus nippon	461	-
GB8	2	Miyagi	Gobansho Park, Ishinomaki	2016-06-19	Artiodactyla	Cervidae	Cervus nippon	461	-
GB18	2	Miyagi	Gobansho Park, Ishinomaki	2016-06-19	Artiodactyla	Cervidae	Cervus nippon	461	-
GB19	2	Miyagi	Gobansho Park, Ishinomaki	2016-06-19	Artiodactyla	Cervidae	Cervus nippon	461	-
SD26	3	Niigata	Sado Island, Sado	2018-07-05	Anura	Ranidae	Rana ornativentris	463	-
SD29	3	Niigata	Sado Island, Sado	2018-07-05	Anura	Ranidae	Rana ornativentris	463	-
SD30	3	Niigata	Sado Island, Sado	2018-07-05	Carnivora	Mustelidae	Mustela itatsi	462	-
SD38	3	Niigata	Sado Island, Sado	2018-07-05	Lagomorpha	Leporidae	Lepus brachyurus	468	-
SD41	3	Niigata	Sado Island, Sado	2018-07-05	Anura	Ranidae	Rana ornativentris	463	-
SD44	3	Niigata	Sado Island, Sado	2018-07-05	Anura	Ranidae	Rana ornativentris	463	-
SD52	3	Niigata	Sado Island, Sado	2018-07-06	Carnivora	Canidae	Nyctereutes procyonoides	467	-
SD54	3	Niigata	Sado Island, Sado	2018-07-06	Carnivora	Felidae	Felis catus	462	-
SD57	3	Niigata	Sado Island, Sado	2018-07-06	Anura	Rhacophoridae	Rhacophorus arboreus	462	-
HI23	4	Niigata	Haidegawa dam, Gosen	2017-06-28	Artiodactyla	Bovidae	Capricornis crispus	461	-
HI44	4	Niigata	Haidegawa dam, Gosen	2018-07-04	Carnivora	Ursidae	Ursus thibetanus	465	-
HI50	4	Niigata	Haidegawa dam, Gosen	2018-07-04	Anura	Bufonidae	Bufo japonicus	477	-
HI51	4	Niigata	Haidegawa dam, Gosen	2018-07-04	Anura	Rhacophoridae	Rhacophorus arboreus	462	-
HN4	4	Niigata	Hiruno, Gosen	2017-06-28	Anura	Bufonidae	Bufo japonicus	477	-
TH1	5	Tochigi	Mt. Takahara, Shioya	2015-05-16	Anura	Bufonidae	Bufo japonicus	477	-
TH8	5	Tochigi	Mt. Takahara, Shioya	2015-05-16	Artiodactyla	Cervidae	Cervus nippon	461	-
TH9	5	Tochigi	Mt. Takahara, Shioya	2015-05-16	Artiodactyla	Cervidae	Cervus nippon	461	-
TH14	5	Tochigi	Mt. Takahara, Shioya	2015-05-16	Artiodactyla	Cervidae	Cervus nippon	461	-
TH20	5	Tochigi	Mt. Takahara, Shioya	2015-05-16	Artiodactyla	Cervidae	Cervus nippon	461	-
TH22	5	Tochigi	Mt. Takahara, Shioya	2015-05-16	Artiodactyla	Cervidae	Cervus nippon	461	-
TH26	5	Tochigi	Mt. Takahara, Shioya	2015-05-16	Artiodactyla	Cervidae	Cervus nippon	461	-
TH28	5	Tochigi	Mt. Takahara, Shioya	2015-05-16	Artiodactyla	Cervidae	Cervus nippon	461	-
TH31	5	Tochigi	Mt. Takahara, Shioya	2015-05-16	Artiodactyla	Cervidae	Cervus nippon	461	-
TH35	5	Tochigi	Mt. Takahara, Shioya	2015-05-16	Artiodactyla	Cervidae	Cervus nippon	461	-
TH36	5	Tochigi	Mt. Takahara, Shioya	2015-05-16	Carnivora	Ursidae	Ursus thibetanus	465	-
FN1	5	Tochigi	Funyu, Shioya	2015-06-18	Anura	Ranidae	Rana tagoi/sakuraii	463	-
FN2	5	Tochigi	Funyu, Shioya	2015-06-18	Anura	Ranidae	Rana tagoi/sakuraii	464	-
FN3	5	Tochigi	Funyu, Shioya	2015-06-18	Anura	Ranidae	Rana tagoi/sakuraii	464	-
KO22	6	Tochigi	Kasuo, Kanuma	2016-05-28	Artiodactyla	Cervidae	Cervus nippon	461	-
KO1-8	6	Tochigi	Kasuo, Kanuma	2016-05-28	Lagomorpha	Leporidae	Lepus brachyurus	468	-
KO1-11	6	Tochigi	Kasuo, Kanuma	2016-05-28	Artiodactyla	Cervidae	Cervus nippon	461	-
KO1-27	6	Tochigi	Kasuo, Kanuma	2016-05-28	Artiodactyla	Cervidae	Cervus nippon	461	-
KO2-1	6	Tochigi	Kasuo, Kanuma	2016-05-28	Artiodactyla	Cervidae	Cervus nippon	461	-
KO2-2	6	Tochigi	Kasuo, Kanuma	2016-05-28	Artiodactyla	Cervidae	Cervus nippon	461	-
KO2-3	6	Tochigi	Kasuo, Kanuma	2016-05-28	Artiodactyla	Cervidae	Cervus nippon	461	-
KO2-7	6	Tochigi	Kasuo, Kanuma	2016-05-28	Artiodactyla	Cervidae	Cervus nippon	461	-
OT27	7	Tochigi	Mitaki, Sano	2015-06-19	Artiodactyla	Cervidae	Cervus nippon	461	-
OT29	7	Tochigi	Mitaki, Sano	2015-06-19	Artiodactyla	Cervidae	Cervus nippon	461	-
OT30	7	Tochigi	Mitaki, Sano	2015-06-19	Artiodactyla	Cervidae	Cervus nippon	461	-
OT31	7	Tochigi	Mitaki, Sano	2015-06-19	Artiodactyla	Bovidae	Capricornis crispus	461	-
OT41	7	Tochigi	Mitaki, Sano	2015-06-19	Anura	Ranidae	Rana tagoi/sakuraii	464	-
AN9	8	Gunma	Tanigawa, Minakami	2015-07-22	Anura	Ranidae	Rana ornativentris	463	-
AN15	8	Gunma	Tanigawa, Minakami	2015-07-22	Anura	Ranidae	Rana ornativentris	463	-
AY13	8	Gunma	Tanigawa, Minakami	2015-07-22	Anura	Bufonidae	Bufo japonicus	477	-
SM5	9	Gunma	Shima, Nakanojo	2015-06-25	Artiodactyla	Bovidae	Capricornis crispus	461	-
SM6	9	Gunma	Shima, Nakanojo	2015-06-25	Artiodactyla	Bovidae	Capricornis crispus	461	-
SM7	9	Gunma	Shima, Nakanojo	2015-06-25	Artiodactyla	Bovidae	Capricornis crispus	461	-
SM9	9	Gunma	Shima, Nakanojo	2015-06-25	Artiodactyla	Bovidae	Capricornis crispus	461	-
SM18	9	Gunma	Shima, Nakanojo	2015-06-25	Artiodactyla	Bovidae	Capricornis crispus	461	-
SM23	9	Gunma	Shima, Nakanojo	2015-06-25	Artiodactyla	Bovidae	Capricornis crispus	461	-
MY14	9	Gunma	Shima, Nakanojo	2015-06-25	Artiodactyla	Bovidae	Capricornis crispus	461	-
MY15	9	Gunma	Shima, Nakanojo	2015-06-25	Artiodactyla	Bovidae	Capricornis crispus	461	-
OG1	9	Gunma	Shima, Nakanojo	2015-06-25	Artiodactyla	Bovidae	Capricornis crispus	461	-
OG2	9	Gunma	Shima, Nakanojo	2015-06-25	Anura	Ranidae	Rana tagoi/sakuraii	464	-
OG5	9	Gunma	Shima, Nakanojo	2015-06-25	Anura	Ranidae	Rana tagoi/sakuraii	463	-
OG27	9	Gunma	Shima, Nakanojo	2015-06-25	Artiodactyla	Bovidae	Capricornis crispus	461	-
OG34	9	Gunma	Shima, Nakanojo	2015-06-25	Artiodactyla	Bovidae	Capricornis crispus	461	-
OG49	9	Gunma	Shima, Nakanojo	2015-06-25	Artiodactyla	Bovidae	Capricornis crispus	461	-
OG53	9	Gunma	Shima, Nakanojo	2015-06-25	Artiodactyla	Bovidae	Capricornis crispus	461	-
MG2	10	Gunma	Mt. Myougi, Annaka	2016-07-26	Artiodactyla	Suidae	Sus scrofa	465	-
MG8	10	Gunma	Mt. Myougi, Annaka	2016-07-26	Artiodactyla	Cervidae	Cervus nippon	461	-
MG9	10	Gunma	Mt. Myougi, Annaka	2016-07-26	Carnivora	Canidae	Nyctereutes procyonoides	467	-
MG17	10	Gunma	Mt. Myougi, Annaka	2016-07-26	Artiodactyla	Cervidae	Cervus nippon	461	-
MG18	10	Gunma	Mt. Myougi, Annaka	2016-07-26	Artiodactyla	Cervidae	Cervus nippon	461	-
MG19	10	Gunma	Mt. Myougi, Annaka	2016-07-26	Artiodactyla	Cervidae	Cervus nippon	461	-
MG23	10	Gunma	Mt. Myougi, Annaka	2016-07-26	Lagomorpha	Leporidae	Lepus brachyurus	468	-
MG24	10	Gunma	Mt. Myougi, Annaka	2016-07-26	Artiodactyla	Cervidae	Cervus nippon	461	-
MG25	10	Gunma	Mt. Myougi, Annaka	2016-07-26	Artiodactyla	Cervidae	Cervus nippon	461	-
MG26	10	Gunma	Mt. Myougi, Annaka	2016-07-26	Artiodactyla	Cervidae	Cervus nippon	461	-
MG30	10	Gunma	Mt. Myougi, Annaka	2016-07-26	Artiodactyla	Cervidae	Cervus nippon	461	-
US1	10	Gunma	Mt. Myougi, Annaka	2016-07-26	Artiodactyla	Suidae	Sus scrofa	465	-
US2	10	Gunma	Mt. Myougi, Annaka	2016-07-26	Artiodactyla	Bovidae	Capricornis crispus	461	-
US6	10	Gunma	Mt. Myougi, Annaka	2016-07-26	Artiodactyla	Cervidae	Cervus nippon	461	-
US8	10	Gunma	Mt. Myougi, Annaka	2016-07-26	Artiodactyla	Suidae	Sus scrofa	465	-
GD5	11	Chiba	Kamogawa	2015-06-27	Artiodactyla	Suidae	Sus scrofa	465	-
GD9	11	Chiba	Kamogawa	2015-06-27	Artiodactyla	Suidae	Sus scrofa	465	-
SG11	11	Chiba	Kamogawa	2015-06-28	Anura	Rhacophoridae	Rhacophorus arboreus	462	-
KU3	12	Kanagawa	Mt. Tanzawa, Kiyokawa	2015-07-10	Artiodactyla	Bovidae	Capricornis crispus	461	-
KU8	12	Kanagawa	Mt. Tanzawa, Kiyokawa	2015-07-10	Anura	Bufonidae	Bufo japonicus	477	-
KU9	12	Kanagawa	Mt. Tanzawa, Kiyokawa	2015-07-10	Artiodactyla	Bovidae	Capricornis crispus	461	-
MT7	12	Kanagawa	Mt. Tanzawa, Kiyokawa	2015-07-10	Artiodactyla	Cervidae	Cervus nippon	461	-
MT12	12	Kanagawa	Mt. Tanzawa, Kiyokawa	2015-07-10	Artiodactyla	Cervidae	Cervus nippon	461	-
SO6	12	Kanagawa	Mt. Tanzawa, Kiyokawa	2015-07-10	Artiodactyla	Cervidae	Cervus nippon	461	-
HT32	13	Yamanashi	Shojingataki, Hokuto	2017-09-06	Anura	Ranidae	Rana ornativentris	463	-
HT40	13	Yamanashi	Shojingataki, Hokuto	2017-09-06	Carnivora	Canidae	Vulpes vulpes	466	-
HT46	13	Yamanashi	Shojingataki, Hokuto	2017-09-06	Anura	Bufonidae	Bufo japonicus	477	-
HT47	13	Yamanashi	Shojingataki, Hokuto	2017-09-06	Anura	Ranidae	Rana ornativentris	463	-
KZ4	14	Nagano	Mt. Kazakoshi, Iida	2017-07-06	Anura	Bufonidae	Bufo japonicus	477	-
KZ19	14	Nagano	Mt. Kazakoshi, Iida	2017-07-06	Artiodactyla	Bovidae	Capricornis crispus	461	-
KZ20	14	Nagano	Mt. Kazakoshi, Iida	2017-07-06	Artiodactyla	Suidae	Sus scrofa	465	-
KZ23	14	Nagano	Mt. Kazakoshi, Iida	2017-07-06	Artiodactyla	Suidae	Sus scrofa	465	-
KZ32	14	Nagano	Mt. Kazakoshi, Iida	2017-07-06	Artiodactyla	Suidae	Sus scrofa	465	-
KZ44	14	Nagano	Mt. Kazakoshi, Iida	2017-07-06	Artiodactyla	Suidae	Sus scrofa	465	-
TY6	15	Nagano	Iroudo, Iida	2017-07-07	Artiodactyla	Cervidae	Cervus nippon	461	-
TY10	15	Nagano	Iroudo, Iida	2017-07-07	Anura	Bufonidae	Bufo japonicus	476	-
TY14	15	Nagano	Iroudo, Iida	2017-07-07	Artiodactyla	Cervidae	Cervus nippon	461	-
TY26	15	Nagano	Iroudo, Iida	2017-07-07	Caudata	Hynobiidae	Hynobius katoi	478	1281
TY28	15	Nagano	Iroudo, Iida	2017-07-07	Caudata	Hynobiidae	Hynobius katoi	478	1281
TY33	15	Nagano	Iroudo, Iida	2017-07-07	Caudata	Hynobiidae	Hynobius katoi	478	1281
MK1	16	Shizuoka	Misakubo, Hamamatsu	2017-07-08	Anura	Ranidae	Rana tagoi/sakuraii	464	-
MK5	16	Shizuoka	Misakubo, Hamamatsu	2017-07-08	Carnivora	Canidae	Nyctereutes procyonoides	467	-
MK13	16	Shizuoka	Misakubo, Hamamatsu	2017-07-08	Artiodactyla	Cervidae	Cervus nippon	461	-
MK21	16	Shizuoka	Misakubo, Hamamatsu	2017-07-08	Artiodactyla	Cervidae	Cervus nippon	461	-
MK26	16	Shizuoka	Misakubo, Hamamatsu	2017-07-08	Artiodactyla	Cervidae	Cervus nippon	461	-
MK30	16	Shizuoka	Misakubo, Hamamatsu	2017-07-08	Artiodactyla	Cervidae	Cervus nippon	461	-
TD8	17	Gifu	Mt. Toudo, Gujo	2016-09-27	Anura	Ranidae	Rana tagoi/sakuraii	464	-
TD9	17	Gifu	Mt. Toudo, Gujo	2016-09-27	Artiodactyla	Cervidae	Cervus nippon	461	-
TD25	17	Gifu	Mt. Toudo, Gujo	2016-09-27	Artiodactyla	Cervidae	Cervus nippon	461	-
TD29	17	Gifu	Mt. Toudo, Gujo	2016-09-27	Artiodactyla	Cervidae	Cervus nippon	461	-
YR7	17	Gifu	Yoro	2016-09-05	Artiodactyla	Cervidae	Cervus nippon	461	-
YR8	17	Gifu	Yoro	2016-09-05	Artiodactyla	Cervidae	Cervus nippon	461	-
TS1	18	Shiga	Shishidani, Takashima	2018-04-25	Anura	Bufonidae	Bufo torrenticola	477	-
FW13	19	Mie	Mt. Fujiwara, Inabe	2016-07-23	Artiodactyla	Cervidae	Cervus nippon	461	-
OI9	19	Mie	Mt. Oike, Inabe	2016-07-23	Rodentia	Sciuridae	Tamias sibiricus	465	-
OR6	20	Aichi	Mt. Orouiwayama, Touei	2017-07-08	Artiodactyla	Cervidae	Cervus nippon	461	-
OR37	20	Aichi	Mt. Orouiwayama, Touei	2017-07-08	Artiodactyla	Bovidae	Capricornis crispus	461	-
KB8	21	Kyoto	Mt. Kibune, Kyoto	2016-09-28	Artiodactyla	Suidae	Sus scrofa	465	-
AW25	22	Hyogo	Awaji Island	2017-08-09	Artiodactyla	Cervidae	Cervus nippon	461	-
AW26	22	Hyogo	Awaji Island	2017-08-09	Artiodactyla	Cervidae	Cervus nippon	461	-
AW30	22	Hyogo	Awaji Island	2017-08-09	Artiodactyla	Suidae	Sus scrofa	465	-
AW36	22	Hyogo	Awaji Island	2017-08-09	Artiodactyla	Suidae	Sus scrofa	465	-
AW37	22	Hyogo	Awaji Island	2017-08-09	Artiodactyla	Cervidae	Cervus nippon	461	-
TK9	23	Tokushima	Kaikawa, Naka	2017-08-08	Artiodactyla	Cervidae	Cervus nippon	461	-
TK20	23	Tokushima	Kaikawa, Naka	2017-08-08	Artiodactyla	Cervidae	Cervus nippon	461	-
KG7	24	Oita	Kitagawa dam, Saeki	2016-08-04	Artiodactyla	Cervidae	Cervus nippon	461	-
KG10	24	Oita	Kitagawa dam, Saeki	2016-08-04	Artiodactyla	Suidae	Sus scrofa	465	-
MZ2	25	Miyazaki	Shiiba	2016-08-03	Anura	Ranidae	Rana tagoi/sakuraii	464	-
MZ10	25	Miyazaki	Shiiba	2016-08-03	Carnivora	Canidae	Nyctereutes procyonoides	467	-
MZ11	25	Miyazaki	Shiiba	2016-08-03	Anura	Bufonidae	Bufo japonicus	477	-
SB10	26	Kagoshima	Mt. Shibi, Satsuma	2016-08-02	Artiodactyla	Suidae	Sus scrofa	465	-
SB16	26	Kagoshima	Mt. Shibi, Satsuma	2016-08-02	Artiodactyla	Cervidae	Cervus nippon	461	-
SB23	26	Kagoshima	Mt. Shibi, Satsuma	2016-08-02	Artiodactyla	Cervidae	Cervus nippon	461	-
SB24	26	Kagoshima	Mt. Shibi, Satsuma	2016-08-02	Artiodactyla	Cervidae	Cervus nippon	461	-

## Sheet: Appendix S4
The distribution of sika deer	Site	Nss						Ncc						Nca						Nan
		Pred	95% CI					Pred	95% CI					Pred	95% CI					Pred	95% CI
			Lower		Upper				Lower		Upper				Lower		Upper				Lower		Upper
Absence (Dcn = 0)	1	2.53079e-10	0		Inf			0.198822	0.0105684		3.74041			1.07823	0.348593		3.33504			3.96441	1.52058		10.3359
	3	1.92781e-10	0		Inf			0.33101	0.0250983		4.36555			1.00869	0.417795		2.43531			4.03055	1.8758		8.66051
	4	2.41495e-10	0		Inf			0.600754	0.0768363		4.69707			1.06592	0.367382		3.09267			3.04081	1.19753		7.72135
	8	1.46996e-10	0		Inf			0.509466	0.045094		5.75588			0.943874	0.339939		2.62076			3.73912	1.70893		8.18117
	9	1.2285e-10	0		Inf			11.881	6.70771		21.0442			0.903286	0.251253		3.24742			3.66346	1.36212		9.85297
	total	9.57202e-10	5.14219e-10	‡	Inf	‡		13.5211	8.28826	‡	26.0546	‡		5	3.53052	‡	9.42075	‡		18.4384	13.5978	‡	30.354	‡
	total per site	1.9144e-10	1.02844e-10		Inf			2.70421	1.65765		5.21092			1	0.706104		1.88415			3.68767	2.71956		6.07079
Presence (Dcn = 1)	2	0.336864	0.0326488		3.4757			0.0576095	0.00282812		1.17352			0.283561	0.0913415		0.880287			0.551028	0.0944939		3.21324
	5	0.285553	0.0287424		2.83695			0.100377	0.00660311		1.52589			0.267747	0.109319		0.655777			1.04571	0.179676		6.08607
	6	0.260292	0.0250808		2.70134			0.133335	0.00949256		1.87285			0.259572	0.107388		0.627421			0.676034	0.18921		2.41542
	7	0.273804	0.0271831		2.75792			0.381026	0.0445215		3.26092			0.263982	0.1097		0.635249			0.739876	0.29423		1.8605
	10	1.90123	0.500749		7.21854			0.326292	0.0335578		3.17262			0.269979	0.108154		0.673938			0.617527	0.142556		2.67502
	11	1.21399	0.272596		5.40647			0.0990092	0.00648022		1.51273			0.26814	0.109161		0.658648			0.713992	0.27071		1.88314
	12	0.265714	0.0259626		2.71945			0.913989	0.143668		5.81463			0.261352	0.108684		0.628474			0.756902	0.308087		1.85954
	13	0.18325	0.00991349		3.38736			0.326752	0.0230099		4.64004			0.23222	0.0552455		0.976117			1.25936	0.204681		7.74862
	14	2.46219	0.675094		8.98008			0.549195	0.0789994		3.81794			0.248895	0.0910336		0.680507			0.845122	0.352216		2.02782
	15	0.231225	0.0196392		2.72236			0.186175	0.01371		2.52815			0.249748	0.0927429		0.672547			0.838659	0.350651		2.00584
	16	0.310352	0.0311908		3.08804			0.076462	0.00445415		1.31258			0.275507	0.102853		0.737983			0.671043	0.22761		1.97838
	19	0.320954	0.0319059		3.2286			0.0682098	0.0037277		1.24811			0.278755	0.0985722		0.7883			0.573396	0.109684		2.99754
	20	0.26885	0.0264495		2.73277			0.396824	0.0477666		3.29664			0.262375	0.109207		0.630369			0.65956	0.176009		2.47157
	21	0.570989	0.0919903		3.54416			0.180177	0.0132579		2.44864			0.250725	0.0946432		0.664213			0.73179	0.231542		2.31283
	22	1.35286	0.304546		6.00969			0.0488951	0.0021339		1.12036			0.288238	0.0838566		0.990754			0.530378	0.0815312		3.45023
	23	0.269441	0.0265394		2.7355			0.120217	0.00836252		1.7282			0.262568	0.109287		0.630831			0.65845	0.175118		2.47581
	24	0.739952	0.130923		4.18207			0.059891	0.00301747		1.18872			0.282455	0.0930678		0.857234			0.556068	0.0978165		3.16114
	25	0.192976	0.0117764		3.16225			0.291301	0.0208317		4.07341			0.235935	0.0628873		0.885161			1.07769	0.295106		3.93558
	26	0.610691	0.10579		3.52531			0.139565	0.0100181		1.94433			0.258244	0.106111		0.62849			0.684028	0.195559		2.3926
	total	12.0512	9.09914	‡	27.1285	‡		4.4553	3.25613	‡	15.5247	‡		5	4.27268	‡	7.10872	‡		14.1866	11.7365	‡	25.6553	‡
	total per site	0.634273	0.478902		1.42782			0.23449	0.171375		0.81709			0.263158	0.224878		0.374143			0.746664	0.617713		1.35028
